# Supplementary material for: Extensively Hydrolyzed Hypoallergenic Infant Formula with Retained T Cell Reactivity
Source: Nutrients. 2022 Dec 26;15(1):111. doi: 10.3390/nu15010111 (PMC9824366; doi:10.3390/nu15010111)
Supplement: Supplementary file 1 [file nutrients-15-00111-s001.zip]

Archive with 1 entries (1 files):
- nutrients-1978614-supplementary.pdf
